# Supplementary material for: Airway-resident memory CD4 T cell activation accelerates antigen presentation and T cell priming in draining lymph nodes
Source: JCI Insight. 2024 Dec 17;10(3):e182615. doi: 10.1172/jci.insight.182615 (PMC11948587; doi:10.1172/jci.insight.182615)
Supplement: Supporting data values [file jciinsight-10-182615-s120.xlsx]

## Sheet: Fig. 1C
lung	lung
inter.	airway
16320	1088
8448	880
3712	1456
10464	688
12704	2680
13632	3936
6496	7032

## Sheet: Fig.1E
Lung CD69	Lung CD69	Lung CD69	Lung CD69	Lung CD25	Lung CD25	Lung CD25	Lung CD25
airway PBS	airway OVA	inter. PBS	inter OVA	airway PBS	airway OVA	inter. PBS	inter OVA
36.2	61.4	23.5	78.4	4.42	29.3	0.49	49
61.4	63.1	46.4	84.3	8.01	42	1.69	54.9
63.1	76	35.9	92	3.75	35.1	1.75	55.9
76	75.7	44.2	92.5	3.23	41.9	1.6	62.5

## Sheet: Fig.2D
%FITC APC	%FITC APC	%FITC APC	%FITC APC	#FITC APC	#FITC APC	#FITC APC	#FITC APC
unprimed OVA	unprimed BSA	IAV OVA	IAV BSA	unprimed OVA	unprimed BSA	IAV OVA	IAV BSA
0.031	0.00303	0.094	0.015	372	28.2	7050	267
0.00257	0.00277	0.056	0.00209	84.8	23.8	11100	408
0.00361	0.000915	0.084	0.00765	8.66	9.97	4540	221.85
0.00041	0.00171	0.018	0.014	5.33	19.15	2340	193.2
0.00542	0.00143	0.027	0.00277	7.59	6.72	3480	72.02

## Sheet: Fig.2E
dLN %CD11b	dLN %CD11b
unprimed OVA	IAV OVA
66.2	56.1
75	58.6
66.7	57.6
70.4	78.6
80	77.8
50	48.6
35	60.5

## Sheet: Fig.2G
Isotype	Anti-CD4
3000	378
2370	350
4540	114
3440	273

## Sheet: Fig.2H
CD40	CD40	CD80	CD80	CD86	CD86
Primed OVA	Primed BSA	Primed OVA	Primed BSA	Primed OVA	Primed BSA
8272	4172	9181	4093	47388	17436
11181	2203	9717	4314	59171	18396
9760	2335	9654	3680	53025	18124
10319	7486	8093	4228	35601	17773

## Sheet: Fig.2I
Control	Anti-CD40L	Anti-IFNy	Anti-IFNaR
2080	373	3830	994.95
2970	656	4360	2803.95
564	570	2350	1718.55
1400	1200	3810	748.021
646	723	3480	1266.3
269.85	728	3000	2442.15
1574.12	384	1980	2532.6

## Sheet: Fig.3A
Unprimed	OVA-Primed	BSA-Primed
2.26797	1.73224	0.642036
3.40529	1.73224	1.54453
1	1.87356	1.63158
2.9	2.003	1.28833
2	3	0.666667
1.1645	4.45455	0.5
1.87413	1	1.79856
1.74675	1	3.32934

## Sheet: Fig.3B
Unprimed	OVA-Primed	BSA-Primed
7040	7872	414
10100	5184	527.85
10900	41500	922.3
5280	30900	853.3
2850	13500	614
1690	14300	2200
516	14900	7810
2850	9180	3640

## Sheet: Fig.3C
CD40	CD40	CD40	CD80	CD80	CD80	CD86	CD86	CD86
Unprimed	OVA-Primed	BSA-Primed	Unprimed	OVA-Primed	BSA-Primed	Unprimed	OVA-Primed	BSA-Primed
3905	5422	3120	2797	9186	4297	28515	41974	30157
4631	8181	5754	1109	7911	6877	22179	41102	8850
3271	5163	2757	6590	8192	3922	24404	50489	3648
2862	6604	2565	7644	8056	3099	20986	44554	10355
2128	3223	2206	7010	6109	3494	15402	25208	20360
1869	2620	2508	2757	5890	5712	12137	18664	16164
1535	3194	2686	2377	7865	4276	10554	28988	22735
2574	3017	2432	3329	7642	5726	14279	30802	14066

[truncated: 27 more sheets: Fig.3D, Fig.3E, Fig.4A, Fig.4C, Fig4D, Fig4E, Fig4F, Fig.4G, Fig4H, Fig.4I, Fig.5B, Fig.5C, Fig.5D, Fig.5E, Fig.5F, Fig.5G, Fig.6B, Fig.6C, Fig.6D, Fig.6E …]
